# Supplementary material for: Acidic nanoparticles protect against α‐synuclein‐induced neurodegeneration through the restoration of lysosomal function
Source: Aging Cell. 2022 Mar 23;21(4):e13584. doi: 10.1111/acel.13584 (PMC9009122; doi:10.1111/acel.13584)
Supplement: Supplementary file 2 — Table S1 [file ACEL-21-e13584-s001.xlsx]

## Sheet: Fig. 1B
	M17			M17-WTSyn
	UT	NPs	aNPs	UT	NPs	aNPs
Cell viability (raw data)	0.537	0.442	0.436	0.275	0.239	0.259
	0.441	0.505	0.507	0.261	0.252	0.224
	0.597	0.382	0.476	0.295	0.269	0.217
	0.561	0.466	0.338	0.232	0.223	0.225
	0.44	0.459	0.35	0.278	0.315	0.293
	0.472	0.477	0.374	0.317	0.262	0.32
	0.337	0.479	0.393	0.162	0.234	0.257
	0.544	0.411	0.493	0.267	0.253	0.295
	M17			M17-WTSyn
	UT	NPs	aNPs	UT	NPs	aNPs
Cell viability (expressed in % of UT cells)	109.341	89.9975	88.7758	105.414	91.6148	99.2813
	89.7938	102.825	103.232	100.048	96.598	85.8649
	121.558	77.7806	96.9203	113.081	103.115	83.1816
	114.228	94.8842	68.8216	88.9315	85.4816	86.2482
	89.5902	93.4589	71.265	106.564	120.747	112.314
	96.1059	97.124	76.1517	121.514	100.431	122.664
	68.618	97.5312	80.0204	62.0987	89.6981	98.5146
	110.766	83.6854	100.382	102.348	96.9813	113.081

## Sheet: Fig. 1D
	M17		M17-WTSyn
	NPs	aNPs	NPs	aNPs
Lysosomal pH	3.00982	3.36242	6.84525	4.0098
	2.07207	2.45941	5.74703	4.15239
	4.04244	2.37787	5.64098	3.46375
		4.40719		3.71284
		1.81782		4.37441
		1.46494		4.32639

## Sheet: Fig. 1E
	M17		M17-WTSyn
	NPs	aNPs	NPs	aNPs
Lysosomal hexosaminidase activity (% of M17-NPs cells)	112.732	73.2065	57.5953	79.1674
	81.1993	85.3534	56.7839	91.1797
	106.069	82.0018	51.0103	79.6343

## Sheet: Fig. 1F
	M17		M17-WTSyn
	NPs	aNPs	NPs	aNPs
Lysosomal ACP2 activity (% of M17-NPs cells)	121.442	66.2412	43.3798	70.2258
	79.0235	80.4278	44.6871	77.9907
	99.5342	65.9261	47.9747	70.3352
	54.5545	65.6443	23.7632	54.2368
	139.715	78.7095	50.1423	90.2442
	105.73	84.3998	38.3902	64.4311

## Sheet: Fig. 1G
	M17		M17-WTSyn
	NPs	aNPs	NPs	aNPs
Cytosolic CatD activity (% of M17-NPs cells)	81.0241	78.5022	295.772	214.268
	89.9631	100.351	297.703	167.706
	129.014	100.419	299.567	172.36

## Sheet: Fig. 1H
	M17		M17-WTSyn
	NPs	aNPs	NPs	aNPs
Cytosolic hexosaminidase activity (% of M17-NPs cells)	127.761	73.193	779.634	40.4291
	87.6572	54.2251	291.769	45.6574
	67.8586	82.3446	330.709	99.8792
	118.612	61.2225	583.827	178.121
	53.0894	108.354	463.986	86.0623
	145.022	76.3071	469.279	71.8556

## Sheet: Fig. 1I
	M17		M17-WTSyn
	NPs	aNPs	NPs	aNPs
Cytosolic ACP2 activity (% of M17-NPs cells)	96.1543	46.9924	274.344	143.365
	146.025	85.7961	183.499	21.6812
	39.5362	80.9987	199.025	127.721
	101.201	50.7779	231.923	76.654
	64.8023	102.037	287.898	40.5456
	152.28	106.022	245.381	66.4845

## Sheet: Fig. 1J
	M17		M17-WTSyn
	NPs	aNPs	NPs	aNPs
Number of Gal3 puncta in the cells	1	0	52	16
	0	1	37	9
	1	1	10	11
	2	0	48	14
	4	0	41	3
	7	0	37	1
	0	0	21	31
	1	0	22	21
	3	0	15	7
	1	0	27	18
	0	0	9	4
	0	0	27	0
	0	0	38	9
	1	0	20	2
	1	0	20	1
	1	8	5	2
	0	12	11	3
	1	10	13	0
	0	8	24	0
	0	3	18	0
	3	8	17	0
	0	5	12	2
	0	2	47	0
	0		13	1
	0		7	14
	0		8	0
	0		13	12
	0		9	12
	0		17	3
	0		20	2
	0		10	4
	0		28	6
	1		28	2
	2		54	3
	1		15	0
	0		23	0
	0			0
	0			0
	0			0
	0			19
	0			9
	0			6
	0			21
	0			52
	0			12
	0			33
				24
				20
				14
				1
				22
				6
				37
				5
				6
				1
				4
				4
				6
				7
				17
				6
				9
				5
				4
				16
				0

## Sheet: Fig. 2B
		LC3-II	actin		LC3-II/actin		LC3-II/actin (% NP)
M17-WTSyn	NP	239.849	6559.69		0.0365641		113.372
		284.92	7873.42		0.0361876		112.205
		165.142	6880.18		0.0240026		74.4233
	NP + BafA	1054.41	7404.3		0.142405		441.545
		907.991	6565.59		0.138295		428.804
		1294.72	6815		0.189981		589.061
	aNP	629.184	8276.12		0.076024		235.723
		497.113	8335.71		0.0596365		184.911
		761.77	7554.05		0.100843		312.676
	aNP + BafA	1724.86	4662.62		0.369934		1147.03
		1213.38	4938.4		0.245702		761.834
		1633.03	4898.2		0.333394		1033.73

## Sheet: Fig. 2C
	M17				M17-WTSyn
	NPs		aNPs		NPs		aNPs
	Red	Yellow	Red	Yellow	Red	Yellow	Red	Yellow
Number of dots per cell	19	16	7	6	1	1	4	4
	20	3	18	4	10	8	25	25
	16	16	10	8	0	0	8	6
	6	6	11	10	0	0	19	13
	11	11	10	10	1	1	0	0
	11	11	10	9	3	2	0	0
	5	5	19	16	7	5	1	1
	31	28	15	3	6	5	16	15
	15	15	6	6	2	1	0	0
	57	56	20	16	17	17	25	25
	11	10	5	5	1	1	2	0
	9	7	20	20	4	4	10	8
	6	6	9	8	6	5	23	18
	5	4	3	1	8	5	0	0
	6	1	25	25	12	1	10	10
	11	9	12	1	7	5	7	7
	9	9	6	6	19	17	3	3
	3	3	4	4	10	7	2	1
	6	6	11	10	7	4	17	14
	5	5	17	17	14	13	37	1
			17	16	7	7	0	0
			10	10	10	9	10	10
			10	11	11	11
			10	10	22	22
			33	36	1	0
			19	18	28	25

[truncated: 17 more sheets: Fig. 2E, Fig. 2F, Fig. 3B, Fig. 3C, Fig. 3D, Fig. 4B, Fig. 4C, Fig. 4D, Fig. 4E, Fig. 4F, Fig. 4H, Fig. S4A, Fig. S4B, Fig. S4C, Fig. S4D, Fig. S5B, Fig. S5D]
